# Supplementary material for: Gender Parity in Geriatrics Editorial Boards
Source: Geriatrics (Basel). 2022 Sep 3;7(5):90. doi: 10.3390/geriatrics7050090 (PMC9498408; doi:10.3390/geriatrics7050090)
Supplement: Supplementary file 1 [file geriatrics-07-00090-s001.zip]

Archive with 1 entries (1 files):
- geriatrics-1869712-supplementary.pdf
